# Supplementary material for: Dietary Intake of Folate and Assessment of the Folate Deficiency Prevalence in Slovenia Using Serum Biomarkers
Source: Nutrients. 2021 Oct 28;13(11):3860. doi: 10.3390/nu13113860 (PMC8620305; doi:10.3390/nu13113860)
Supplement: Supplementary file 1 [file nutrients-13-03860-s001.zip]

Archive with 1 entries (1 files):
- nutrients-1422529-supplementary.pdf
